# Supplementary material for: Design and fabrication of flexible DNA polymer cocoons to encapsulate live cells
Source: Nat Commun. 2019 Jul 3;10:2946. doi: 10.1038/s41467-019-10845-2 (PMC6610073; doi:10.1038/s41467-019-10845-2)
Supplement: Supplementary file 6 — Source Data [file 41467_2019_10845_MOESM6_ESM.xlsx]

## Sheet: Figure 2a
	Feasibility test				S1 nuclease degradation test						DNA products

## Sheet: Figure 3k
	BP(nM)		Control		Samples				BP(nM)	0	10	20	40	80	160	320
	0		Controls FITC						CON	2	2	3	3	4	3	5
			Mean: FITC-A	2					SD	0	1	1	2	2	2	1
			SD: FITC-A	0					Sample	2	69	99	244	489	933	1353
	10		CON_001		Specimen_001_1				SD	0	32	51	121	260	327	392
			Mean: FITC-A	2	Mean: FITC-A	69
			SD: FITC-A	1	SD: FITC-A	32
	20		CON_002		Specimen_001_2
			Mean: FITC-A	3	Mean: FITC-A	99
			SD: FITC-A	1	SD: FITC-A	51
	40		CON_003		Specimen_001_3
			Mean: FITC-A	3	Mean: FITC-A	244
			SD: FITC-A	2	SD: FITC-A	121
	80		CON_004		Specimen_001_4
			Mean: FITC-A	4	Mean: FITC-A	489
			SD: FITC-A	2	SD: FITC-A	260
	160		CON_005		Specimen_001_5
			Mean: FITC-A	3	Mean: FITC-A	933
			SD: FITC-A	2	SD: FITC-A	327
	320		CON_006		Specimen_001_6
			Mean: FITC-A	5	Mean: FITC-A	1353
			SD: FITC-A	1	SD: FITC-A	392

## Sheet: Supplementary Figure 1d
	IP(nM)	Name				IP(nM)	0	50	100	150	200	400	800
	0	CON_001				Smaple	2	2	4	5	9	27	41
		Mean: FITC-A	2			SD	0	1	2	2	4	8	10
		SD: FITC-A	0
	50	Specimen_001_1
		Mean: FITC-A	2
		SD: FITC-A	1
	100	Specimen_001_2
		Mean: FITC-A	4
		SD: FITC-A	2
	150	Specimen_001_3
		Mean: FITC-A	5
		SD: FITC-A	2
	200	Specimen_001_4
		Mean: FITC-A	9
		SD: FITC-A	4
	400	Specimen_001_5
		Mean: FITC-A	27
		SD: FITC-A	8
	800	Specimen_001_6
		Mean: FITC-A	41
		SD: FITC-A	10

## Sheet: Supplementary Figure 2
IP(nM)	Group 1	Group 2	Group 3		IP(nM)	Mean	STDEV
0	13.14	14.23	15.29		0	14.22	1.07503
100	17.82	20.15	21.01		100	19.66	1.65048
200	28.45	24.68	27.39		200	26.84	1.94425
400	42.72	38.9	42.11		400	41.2433	2.05218
800	73.41	74.25	77.82		800	75.16	2.3416
1600	144.6	156.9	153.6		1600	151.7	6.36632
3200	309.8	322	314.8		3200	315.533	6.13297
6400	659.4	658.1	644.7		6400	654.067	8.13777

## Sheet: Supplementary Figure 3
FAM-modified IP(nM)		Before encapsulation		After encapsulation				IP concentraion	Mean	STDEV	Mean	STDEV
	0	CON1		CON2					Before		After
		Mean: FITC-A	1	Mean: FITC-A	1			0	1	0	1	0
		SD: FITC-A	0	SD: FITC-A	0			50	2	1	2	1
	50	Specimen_IP50		Specimen_A_IP50				100	4	2	4	2
		Mean: FITC-A	2	Mean: FITC-A	2			150	8	2	7	3
		SD: FITC-A	1	SD: FITC-A	1			200	12	5	10	6
	100	Specimen_IP100		Specimen_A_IP100				400	28	7	25	8
		Mean: FITC-A	4	Mean: FITC-A	4			800	45	9	41	9
		SD: FITC-A	2	SD: FITC-A	2												Before encapsulation			After encapsulation
	150	Specimen_IP150		Specimen_A_IP150
		Mean: FITC-A	8	Mean: FITC-A	7
		SD: FITC-A	2	SD: FITC-A	3
	200	Specimen_IP200		Specimen_A_IP200
		Mean: FITC-A	12	Mean: FITC-A	10
		SD: FITC-A	5	SD: FITC-A	6
	400	Specimen_IP400		Specimen_A-IP400
		Mean: FITC-A	28	Mean: FITC-A	25
		SD: FITC-A	7	SD: FITC-A	8
	800	Specimen_IP800		Specimen_A_IP800
		Mean: FITC-A	45	Mean: FITC-A	41
		SD: FITC-A	9	SD: FITC-A	9

## Sheet: Supplementary Figuer 5
												Reactions on cell	BP concentration (nM)
											lane1	R1	0
											lane2	R1R2	5
											lane3	R1R2	25
											lane4	R1R2	100
		S1 nuclease degradation test conducted on cell

## Sheet: Supplementary Figure 7a-c
		Cell viability evluation over time (%)
		Time(h)	0	2	4	6	8	10	12	18	24	48	72	96
		MCF-7	99.3	95.5	93.7	91.9	88	81.1	97.8	77.6	75.1	64.9	51.6	44.3
			98.6	97.4	97.3	95.3	95.4	95.3	84.8	87.3	75.9	66.6	64	57.5
			98.6	98.2	98.7	96.4	96.9	99.8	84.4	82.8	84.5	83.1	75.9	67.6
		Mean	98.8333	97.0333	96.5667	94.5333	93.4333	92.0667	89	82.5667	78.5	71.5333	63.8333	56.4667
		STDEV	0.329983	1.13235	2.10608	1.91543	3.89044	7.96925	6.22468	3.96344	4.25519	8.20826	9.92113	9.54021
		Con	98.3	98.6	98.8	96.7	97.7	91.8	93.1	87.1	83.1	77.2	73.7	74.3
			98.3	98.3	97.5	94.8	91.9	93.6	93.8	92.8	84.2	76.5	75.6	65.8
			98.5	98.7	97.3	94.7	97.3	96.8	89.4	86.4	87.9	86.5	81.5	66.7
		Mean	98.3667	98.5333	97.8667	95.4	95.6333	94.0667	92.1	88.7667	85.0667	80.0667	76.9333	68.9333
		STDEV	0.0942809	0.169967	0.664998	0.920145	2.64491	2.06774	1.93046	2.86628	2.05318	4.55802	3.32098	3.81255
		Time(h)	0	6	12	18	24	48	96	168	288	384	480
		Yeast	99.3	95.9	97.2	98.3	93.7	88.8	79.7	81.3	73.8	67.7	68.7
			99.9	96.6	98.1	95.8	95.4	85.4	88.9	84.8	75.3	72.8	68.2
			99.1	98.3	95	95.3	94.5	92	91	78.1	78.6	64.4	66
		Mean	99.4333	96.9333	96.7667	96.4667	94.5333	88.7333	86.5333	81.4	75.9	68.3	67.6333
		STDEV	0.339935	1.00775	1.30213	1.31233	0.694422	2.69485	4.90736	2.73618	2.00499	3.45543	1.17284
		Con	99.4	97.5	97.8	96.1	96	93.6	83.8	86.5	78.9	72.5	56.3
			99.5	98.9	97.5	96.1	93.5	91.9	91.8	87.2	82.1	76	60.5
			99.8	98.1	95.7	98.5	94	92.4	90.6	87.8	89.6	74.5	65.5
		Mean	99.5667	98.1667	97	96.9	94.5	92.6333	88.7333	87.1667	83.5333	74.3333	60.7667
		STDEV	0.169967	0.573488	0.927362	1.13137	1.08012	0.713364	3.52263	0.531246	4.48429	1.43372	3.76061
		Time(h)	0	6	12	18	24	48	96	168	288	384	480
		E.coli	99.7	97.7	98.4	97.2	95.3	93.9	86.8	73.5	55.1	41.6	42.3
			99.8	99.5	95.8	96.8	96.8	92.4	83.1	79.5	60.6	52.3	46.2
			98.2	99.7	98.6	94.6	90.8	87.8	84.3	78.4	49.8	42	33.8
		Mean	99.2333	98.9667	97.6	96.2	94.3	91.3667	84.7333	77.1333	55.1667	45.3	40.7667
		STDEV	0.731817	0.899383	1.27541	1.1431	2.54951	2.59529	1.54128	2.60811	4.40933	4.95244	5.17709
		Con	99.7	98.6	98.2	98.5	96	92.6	92.9	82.1	64	54.5	43.8
			99.7	98.5	97.9	95.1	93.6	95.7	90.4	84.8	72.3	52.3	44.8
			99.7	98.4	97.9	98.3	96.2	93.5	90.7	82.6	69.5	50.1	51.9
		Mean	99.7	98.5	98	97.3	95.2667	93.9333	91.3333	83.1667	68.6	52.3	46.8333
		STDEV	0	0.0816497	0.141421	1.55778	1.18134	1.30213	1.11455	1.17284	3.4477	1.79629	3.60586

## Sheet: Supplementary Figure 9
		Viability tests of encapsulated MCF-7 cells as a function of time (%)
		Time(h)	0	2	4	6	8	10	12	18	24	48	72	96
		Attached	99.7	98.7	98.6	98.5	97.8	98.4	97.8	97.5	96.4	98.5	95.7	95.5
			99.7	99.5	97.9	98.5	98.5	98.1	98.4	96.4	96.8	97.4	93.2	94.3
			99.8	99.2	98.4	98.8	97.9	97.9	97.5	97.8	97.1	95.8	98.5	93.2
		Mean	99.7333	99.1333	98.3	98.6	98.0667	98.1333	97.9	97.2333	96.7667	97.2333	95.8	94.3333
		STDEV	0.0471405	0.329983	0.294392	0.141421	0.309121	0.20548	0.374166	0.601849	0.286744	1.10855	2.16487	0.939267
		Attached&encapsulated	99.3	99.2	97.1	97.6	97.9	96.8	92	89.3	91.7	81.3	85.4	80.9
			99.5	98.4	98.2	97.5	94.4	92.1	97.5	86.5	85.2	87.5	73.5	77.1
			98.4	98.7	97.6	95.8	95.1	94.9	92.1	92.6	87.9	84	78.1	68.2
		Mean	99.0667	98.7667	97.6333	96.9667	95.8	94.6	93.8667	89.4667	88.2667	84.2667	79	75.4
		STDEV	0.478423	0.329983	0.449691	0.825967	1.51217	1.93046	2.56948	2.4931	2.66625	2.53815	4.89966	5.32228
		Time(h)	0	2	4	6	8	10	12	18	24	48	72	96
		Suspended & encapsulated	99.3	95.5	93.7	91.9	88	81.1	97.8	77.6	75.1	64.9	51.6	44.3
			98.6	97.4	97.3	95.3	95.4	95.3	84.8	87.3	75.9	66.6	64	57.5
			98.6	98.2	98.7	96.4	96.9	99.8	84.4	82.8	84.5	83.1	75.9	67.6
		Mean	98.8333	97.0333	96.5667	94.5333	93.4333	92.0667	89	82.5667	78.5	71.5333	63.8333	56.4667
		STDEV	0.329983	1.13235	2.10608	1.91543	3.89044	7.96925	6.22468	3.96344	4.25519	8.20826	9.92113	9.54021
		Suspended	98.3	98.6	98.8	96.7	97.7	91.8	93.1	87.1	83.1	77.2	73.7	74.3
			98.3	98.3	97.5	94.8	91.9	93.6	93.8	92.8	84.2	76.5	75.6	65.8
			98.5	98.7	97.3	94.7	97.3	96.8	89.4	86.4	87.9	86.5	81.5	66.7
		Mean	98.3667	98.5333	97.8667	95.4	95.6333	94.0667	92.1	88.7667	85.0667	80.0667	76.9333	68.9333
		STDEV	0.0942809	0.169967	0.664998	0.920145	2.64491	2.06774	1.93046	2.86628	2.05318	4.55802	3.32098	3.81255

## Sheet: Supplementary Figure 12e
		Release by restriction enzymes (cell events recorded by cyrometry %)
							Mean	STDEV
		EcoRI	ES1	90.2	90.6	90.6	90.4667	0.163299
			ES2+3	9.8	9.4	9.4	9.53333	0.163299
		HindIII	RE2	91.6	96.9	91.9	93.4667	2.10515
			ES1+3	8.4	3.1	8.1	6.53333	2.10515
		PstI	RE3	98	97.9	98	97.9667	0.0408248
			ES1+2	2	2.1	2	2.03333	0.0408248
		EcoR1 released cells			HindIII released cells			PstI released cells

## Sheet: Supplementary Figure 14
		Concentration of cell population at each time points(mL-1)
		Time(h)	Con(encapsulated)	ES1	ES2	ES3	Con2(unencapsulated)
		0	9000	5000	21000	32000	90000
			10000	4000	21000	33000	110000
			10000	5000	22000	33000	100000
		1	10000	10000	85000	110000	210000
			11000	12000	82000	130000	190000
			10000	12000	83000	100000	230000
		2	30000	39000	160000	280000	410000
			30000	37000	180000	310000	400000
			31000	38000	170000	290000	380000
		4	50000	80000	390000	930000	820000
			50000	80000	400000	910000	830000
			52000	81000	390000	910000	830000
		6	80000	340000	780000	1900000	1900000
			100000	280000	740000	1700000	2100000
			90000	290000	740000	2000000	1900000
		8	110000	1300000	1600000	2700000	3500000
			110000	1500000	1700000	3100000	3200000
			120000	1000000	1600000	3000000	3600000
		10	120000	2500000	2700000	4900000	5600000
			130000	2300000	2800000	4800000	5700000
			120000	2300000	2700000	4800000	5700000
		12	130000	3400000	4400000	6100000	6900000
			140000	3700000	4100000	6300000	7300000
			150000	4100000	4200000	5800000	7400000
		18	460000	4900000	5800000	7700000	8700000
			440000	5400000	5600000	7400000	8800000
			470000	5100000	5800000	7400000	9000000
		24	870000	6000000	6100000	7600000	9200000
			830000	5400000	6800000	7400000	9100000
			850000	5500000	6300000	7900000	9100000
